# Supplementary material for: The Role of Nonshivering Thermogenesis Genes on Leptin Levels Regulation in Residents of the Coldest Region of Siberia
Source: Int J Mol Sci. 2021 Apr 28;22(9):4657. doi: 10.3390/ijms22094657 (PMC8124869; doi:10.3390/ijms22094657)
Supplement: Supplementary file 1 [file ijms-22-04657-s001.zip]

Archive with 1 entries (1 files):
- ijms-1185588-supplementary.pdf
